# Supplementary material for: A Novel Role of Ume6 in Candida albicans in Regulation of Oxidative Stress Tolerance
Source: J Fungi (Basel). 2026 Apr 23;12(5):308. doi: 10.3390/jof12050308 (PMC13208243; doi:10.3390/jof12050308)
Supplement: Supplementary file 1 [file jof-12-00308-s001.zip]

Archive with 1 entries (1 files):
- jof-4257251-supplementary.pdf
